# Supplementary material for: Clinical Outcomes of Third-Generation Cephalosporin Definitive Therapy for Bloodstream Infections Due to Enterobacterales with Potential AmpC Induction: A Single-Center Retrospective Study
Source: Pathogens. 2023 Sep 11;12(9):1152. doi: 10.3390/pathogens12091152 (PMC10537439; doi:10.3390/pathogens12091152)
Supplement: Supplementary file 1 [file pathogens-12-01152-s001.zip]

Archive with 1 entries (1 files):
- pathogens-2533088-supplementary.pdf
